# Supplementary material for: Perfluoroalkyl and Polyfluoroalkyl Substances in Relation to the Participant-Reported Total Pregnancy and Live Birth Numbers among Reproductive-Aged Women in the United States
Source: Toxics. 2024 Aug 20;12(8):613. doi: 10.3390/toxics12080613 (PMC11359323; doi:10.3390/toxics12080613)
Supplement: Supplementary file 1 [file toxics-12-00613-s001.zip]

Archive with 1 entries (1 files):
- toxics-3129489-supplementary.pdf
